# Supplementary material for: Advancements in Mass Rearing the Air Potato Beetle Lilioceris cheni
Source: Insects. 2022 Jan 6;13(1):65. doi: 10.3390/insects13010065 (PMC8781818; doi:10.3390/insects13010065)
Supplement: Supplementary file 1 [file insects-13-00065-s001.zip]

Archive with 1 entries (1 files):
- insects-1385467-supplementary.pdf
